# Supplementary material for: End to End Digitisation and Analysis of Three-Dimensional Coral Models, from Communities to Corallites
Source: PLoS One. 2016 Feb 22;11(2):e0149641. doi: 10.1371/journal.pone.0149641 (PMC4763093; doi:10.1371/journal.pone.0149641)
Supplement: S2 File — (XLSX) [file pone.0149641.s002.xlsx]

## Sheet: Table 1
	Category		Criteria		Surface Area		Volume
	Underwater		Unsampled		Complete 3D model of unsampled colony after segmentation from community		Complete 3D model of unsampled colony after segmentation from community
			TSA/TV Sampled		Complete 3D model of sampled colony after segmentation from community		Complete 3D model of sampled colony after segmentation from community
			ESA Sampled		3D model of sampled colony after segmentation of non-living contact areas		Not applicable
	Dry		TSA/TV Tissue		Complete 3D model of fresh sample after segmentation from imaging stage		Complete 3D model of fresh sample after segmentation from imaging stage
			ESA Tissue		3D model of fresh sample after segmentation of non-living contact areas		Not applicable
			TSA/TV Skeleton		Complete 3D model of skeleton sample after segmentation from imaging stage		Complete 3D model of skeleton sample after segmentation from imaging stage
			ESA Skeleton		3D model of skeleton sample after segmentation of non-living contact areas		Not applicable
			TV Water		Not applicable		Immersion of skeleton sample in water
	Analysis		ThSA/ThV		Unsampled SA minus ESA Sampled		Unsampled V minus TV Sampled
			Biosurface/Biomass		TSA Tissue minus TSA Skeleton		TV Tissue minus TV Skeleton
			% Scale		% of ESA Tissue compared to Unsampled		% of TV Tissue compared to Unsampled
	Errors		Theoretical Error		Calculated error of ThSA compared to ESA Tissue		Calculated error of ThV compared to TV Tissue
			Error TVW		Not applicable		% of TV Water compared to TV Skeleton

## Sheet: Table 2
	Media		Coral		Per imaging set		Post-processing		Total disk space
	Dry imaging		Fresh samples		58 images (39–85)		≈100 images		≈230 Mb
			Skeleton samples		62 images (45–85)		≈120 images		≈260 Mb
	Videos		Underwater		30 secs–2 mins		≈ 200 images		≈570 Mb

## Sheet: Table 3
Surface area (cm2)				Underwater				Dry					Analysis				Errors
Growth form		Corals		Unsampled	TSA Sampled	ESA Sampled		TSA Tissue	ESA Tissue	TSA Skeleton	ESA Skeleton		ThSA	Biosurface	% Scale		Theoretical Error
Massive		Platygyra daedalea		381.5	394.58	351.333		93.2215	47.2649	93.6824	48.3877		30.167	-0.4609	12.3892		36.1746
		Gardineroseris planulata		2703.69	2587.7	2560.16		410.8	131.49	353.48	118.068		143.53	57.32	4.86335		9.15659
		Porites lutea		9821.73	9982.85	9927.23		153.12	89.4092	150.17	87.4507		-105.5	2.95	0.91032		217.997
		Porites lobata		18026.3	17911.2	17874.4		82.9017	44.7962	82.8523	43.9928		151.89	0.0494	0.248504		239.069
Branched		Pocillopora verrucosa		874.5	816.93	744.3		347.13	344.93	285.63	269		130.2	61.5	39.4431		62.2532
		Acropora 1		1913.7	1715.42	1678.65		451.17	419.56	403.3	379.53		235.05	47.87	21.924		43.977
		Acropora 2		3196.79	3008.23	2942.44		158.21	151.87	137.31	130.34		254.35	20.9	4.7507		67.4788
Tabular		Acropora hyacynthus		46686.7	45673.3	45673.3		379.47	372.89	304.47	298.31		1013.43	75	0.798707		171.777
Crustose		Echinopora lamellosa		1350.82	1246.37	1246.37		191.17	90.6161	195.32	95.1134		104.45	-4.15	6.70823		15.2665
		Diploastrea heliopora		2685.03	2658.66	2577.36		293.61	52.9132	271.47	48.8981		107.67	22.14	1.97067		103.484

## Sheet: Table 4
Volume (cm3)				Underwater			Dry				Analysis				Errors
Growth form		Corals		Unsampled	TV Sampled		TV Tissue	TV Skeleton	TV Water		ThV	Biomass	% Scale V		Theoretical Error	Error TVW
Massive		Platygyra daedalea		664.179	616.275		43.7882	40.3948	27		47.9044	3.3934	6.59283		9.40025	49.6104
		Gardineroseris planulata		12978.5	12742.5		365.991	314.783	240		236	51.2078	2.81998		35.5175	31.1597
		Porites lutea		101661	100402		129.616	126.911	84		1259.4	2.7051	0.127498		871.639	51.0845
		Porites lobata		147841	146958		36.2199	37.303	28		883.6	-1.0831	0.0244992		2339.54	33.225
Branched		Pocillopora verrucosa		1706.1	1198.7		69.031	73.6865	55		507.4	-4.6555	4.04613		635.032	33.9755
		Acropora 1		3138.2	2610.9		250.037	217.405	67		527.3	32.6318	7.96754		110.889	224.486
		Acropora 2		6008.3	5075.4		30.3726	30.0617	19		932.9	0.3109	0.505511		2971.52	58.2195
											0
Tabular		Acropora hyacynthus		-	-		84.7154	83.2565	21		-	1.4589	-		-	296.46
Crustose		Echinopora lamellosa		-	-		32.5206	30.9081	33		-	1.6125	-		-	6.33909
		Diploastrea heliopora		4571.9	3980.6		179.47	174.458	127		591.3	5.013	3.92551		229.469	37.3681

## Sheet: Table 5
Time			Underwater colonies		Dry samples			Water volume
Imaging			1 min (30 sec – 2 min)		30 min (19 min – 43 min)			-
Pre-processing			30 min (27 min – 45 min)		11 min (8 min – 16 min)			-
Processing			6 hrs (3 hr – 11 hr)		5 hrs (4 hr – 8 hr)			-
Cleaning			25 min (15 min – 55 min)		29 min (14 – 40 min)			-
Measurements			1 min		1 min			15 mins (10 min – 20 min)
Total			9 hrs (5 hrs – 12 hrs)		8 hr (5 hrs – 9 hrs)			15 mins (10 min – 20 min)
